# Supplementary material for: Morphology of the normative human cone photoreceptor mosaic and a publicly available adaptive optics montage repository
Source: Sci Rep. 2024 Oct 5;14:23166. doi: 10.1038/s41598-024-74274-y (PMC11455974; doi:10.1038/s41598-024-74274-y)
Supplement: Supplementary file 1 — Supplementary Material 1 [file 41598_2024_74274_MOESM1_ESM.xlsx]

## Sheet: Sheet1
Supplemental Table 1: Study participant demographic and biometry information.
Study number	Study eye	Age	Visual Acuity	Axial length	Corrective prescription	K1	K2	+D	Axis of K2
11002	Left	38	20/16-2	25.83	-5.50(S) +1.25(C) 84	44.41	46.04	1.63	89
11015	Right	25	20/12.5-1	27.52	-7.50(S) +1.00(C ) 110	41.56	42.35	0.79	95
11018	Left	21	20/20	27.16	-4.25(S) +0.00(C ) 180	NA	NA	NA	NA
11028	Right	30	20/10-3	24.03	+0.25(S) +0.50(C ) 75	43.38	43.55	0.17	63
11043	Right	33	20/16-1	25.15	-1.75(S) +1.50(C ) 116	41.77	43.55	1.78	115
11049	Left	29	20/12.5-2	24.66	-2.75(S) +0.00(C ) 180	43.49	43.66	0.17	88
11050	Left	26	20/16-3	25.01	-4.00(S) +0.50(C )162	44.29	44.82	0.53	112
11051	Right	21	20/16-2	26.05	-8.50(S) +0.00(C ) 180	46.62	47.2	0.58	83
11052	Right	19	20/16-3	22.76	-0.50(S) +0.25(C ) 116	45.3	46.23	0.93	98
11053	Right	29	20/20	23.89	-5.25(S) +0.25(C ) 118	45.79	46.68	0.89	90
11056	Left	24	20/12.5-1	25.02	-3.25 (S) +0.75 (C ) 83	NA	NA	NA	NA
11057	Right	32	20/16-2	22.18	+0.5(S) +0.25 (C ) 7	44.47	45.24	0.77	11
11058	Right	31	20/20	22.96	-0.25(S) +0.25(C ) 67	45.06	46.11	1.05	90
11060	Left	67	20/16-3	23.88	+0.75(S) +0.25(C ) 173	43.21	43.77	0.56	86
11062	Left	24	20/16	25.14	-3.00(S) +0.25(C ) 6	NA	NA	NA	NA
11064	Left	25	20/25+1	22.86	-1.25 (S) +0.25(C ) 97	45.98	46.68	0.7	123
11065	Left	20	20/20-1	23.49	-0.5(S) +0.25 (C ) 105	41.87	42.88	1.01	90
11067	Right	20	20/16	22.9	+0.75(S) +0.00(C ) 180	NA	NA	NA	NA
11068	Right	26	20/16-2	24.83	-1.00(S) +0.50(C ) 12	43.32	43.38	0.06	106
11069	Left	21	20/20	23.52	-0.75(S) +0.50(C ) 6	NA	NA	NA	NA
11070	Left	25	20/16	25.38	-0.50(S) +0.50(C ) 150	38.79	39.43	0.64	103
11071	Right	19	20/16-1	22.64	0.00(S) +0.50 (C ) 98	NA	NA	NA	NA
11072	Left	20	20/20	26.4	-5.75(S) +0.25(C ) 100	42.94	43.27	0.33	89
11073	Right	19	20/16	25.47	-2.00(S) +0.00 (C ) 180	NA	NA	NA	NA
11074	Right	47	20/16-3	25.29	-5.25(S) +1.25(C ) 71	44.82	45.98	1.16	74
11075	Left	32	20/16-3	24.19	-1.25(S) +0.50(C ) 103	42.13	43.55	1.42	105
11076	Right	26	20/16-2	25.35	-5.00 (S) +0.25 (C ) 79	NA	NA	NA	NA
11077	Left	39	20/20	24.57	-4.25(S) +0.25(C ) 60	45.67	46.23	0.56	35
11078	Left	27	20/20	25.33	-1.5(S) +0.00(C ) 180	41.11	41.11	0	0
11080	Left	25	20/16-4	22.52	+0.50(S) +0.50(C ) 97	41.55	42.23	0.68	89
11081	Left	25	20/16-1	23.16	+0.00(S) +0.00(C ) 180	44.41	45.49	1.08	86
11082	Left	32	20/16	22.66	+0.75(S)+0.00(C ) 180	45.42	45.73	0.31	59
11083	Right	28	20/16	23.67	+0.50(S)+0.00(C ) 180	42.61	43.72	1.11	83
11084	Right	26	20/16	23.38	0.00(S) +0.75(C )66	43.77	44.7	0.93	85
11086	Right	28	20/20	23.73	-0.25(S) +0.50(C ) 30	42.67	43.05	0.38	108
11087	Right	26	20/16-2	24.01	-1.75(S) +0.00(C ) 180	45.49	45.86	0.37	76
11088	Right	32	20/16-2	24.06	-0.25(S) +0.25(C ) 82	42.03	42.51	0.48	91
11089	Right	26	20/12.5	24.5	+0.25(S) +0.00(C ) 180	41.21	42.29	1.08	88
11091	Left	26	20/20-1	25.67	-5.00(S) +0.50(C ) 87	41.87	43.1	1.23	86
11092	Left	36	20/20	26.27	-4.50(S) +0.00( C) 180	42.78	43.6	0.82	87
11093	Left	39	20/16	23.46	-1.00(S) +0.50(C ) 150	45.61	45.86	0.25	95
11094	Right	19	20/20-2	23.39	-0.50(S)+0.25(C ) 94	43.66	44.64	0.98	88
11095	Right	18	20/16-3	22.17	-1.00(S) +0.25(C )17A	46.87	47.34	0.47	73
11096	Right	27	20/20-1	26.24	-6.25(S)+0.25(C ) 60A	43.38	43.89	0.51	75
11097	Right	18	20/16-4	23.08	-0.25(S) +0.50(C ) 102	42.45	43.55	1.1	98
11098	Left	18	20/16-4	24.18	-1.50(S)+0.25(C ) 150	43.55	44.29	0.74	96
11099	Right	21	20/16-1	22.11	+0.25(S) +0.50(C ) 176	45.92	47.14	1.22	107
11100	Left	25	20/16-4	25.01	-3.75(S) +0.50(C ) 89	42.88	44.35	1.47	96
11101	Right	58	20/12.5-2	24.16	+0.75(S) +0.50(C ) 166	43.21	43.89	0.68	136
11102	Right	22	20/16-1	26.26	-11.25(S) +1.50(C ) 99	44.53	46.3	1.77	104
